# Supplementary material for: Accelerated marsh erosion following the Deepwater Horizon oil spill confirmed, ameliorated by planting
Source: Sci Rep. 2022 Aug 13;12:13802. doi: 10.1038/s41598-022-18102-1 (PMC9376092; doi:10.1038/s41598-022-18102-1)
Supplement: Supplementary file 3 — Supplementary Information 3. [file 41598_2022_18102_MOESM3_ESM.xlsx]

## Sheet: Table S1 Title Sheet
Supplementary Table S1. Field measured marsh erosion: descriptive statistics, ANOVA tables, and pairwise comparisons. See individual worksheet tabs.
Supplementary Information (spreadsheet tables) for:
Accelerated Marsh Erosion Following the Deepwater Horizon Oil Spill Confirmed, Ameliorated by Planting
Scott Zengel, Zachary Nixon, Jennifer Weaver, Nicolle Rutherford, Brittany M. Bernik, Jacqueline Michel

## Sheet: Descriptive Stats
Year	Treatment	n	mean	sd	se	Lower CI bound	Upper CI bound
2010-2011	Oiled	14	2.795	1.511	0.404	2.08022	3.51049
	Reference	5	0.939	0.333	0.149	0.621087	1.25691
2011-2012	Oiled	16	3.525	1.944	0.486	2.67309	4.37691
2011-2012	Reference	5	1.428	0.44	0.197	1.00864	1.84736
2012-2013	Oiled	16	1.634	0.754	0.189	1.30318	1.96432
2012-2013	Reference	5	1.285	0.602	0.269	0.710814	1.85919
2013-2014	Oiled	16	1.303	0.494	0.124	1.08655	1.5197
2013-2014	Reference	5	1.19	0.422	0.189	0.788131	1.59187
2014-2015	Oiled	20	1.058	0.438	0.098	0.888669	1.22733
2014-2015	Reference	5	1.273	0.555	0.248	0.743593	1.80241
2015-2016	Oiled	20	2.058	1.041	0.233	1.65494	2.46006
2015-2016	Reference	5	1.782	1.693	0.757	0.168298	3.3957

## Sheet: ANOVA Table
Effect	DFn	DFd	SSn	SSd	F	p
(Intercept)	1	17	250.618	20.808	204.754	6.53e-11
Treatment	1	17	11.935	20.808	9.751	0.006
Year	2.32	39.4	14.277	89.802	2.703	0.072
Treatment:Year	2.32	39.4	13.99	89.802	2.648	0.076
ANOVA stats (sphericity test and results at the bottom)
$ANOVA
Effect DFn DFd SSn SSd F p p<.05 ges
1 (Intercept) 1 17 250.618 20.808 204.754 6.53e-11 * 0.694
2 Treatment 1 17 11.935 20.808 9.751 6.00e-03 * 0.097
3 Year 5 85 14.277 89.802 2.703 2.60e-02 * 0.114
4 Treatment:Year 5 85 13.990 89.802 2.648 2.80e-02 * 0.112
$`Mauchly's Test for Sphericity`
Effect W p p<.05
1 Year 0.044 2.32e-05 *
2 Treatment:Year 0.044 2.32e-05 *
$`Sphericity Corrections`
Effect GGe DF[GG] p[GG] p[GG]<.05 HFe DF[HF] p[HF]
1 Year 0.463 2.32, 39.4 0.072 0.541 2.7, 45.98 0.062
2 Treatment:Year 0.463 2.32, 39.4 0.076 0.541 2.7, 45.98 0.066
p[HF]<.05
1

## Sheet: Pairwise Treatment
contrast	estimate	SE	df	t.ratio	p.value	tukey
Oiled - Reference	0.745955	0.223857	23	3.33229	0.00289589	0.00289589

## Sheet: Pairwise Year
contrast	estimate	SE	df	t.ratio	p.value	tukey
(2010-2011) - (2011-2012)	-0.609321	0.393025	97	-1.55034	0.124317	0.632828
(2010-2011) - (2012-2013)	0.407804	0.393025	97	1.0376	0.302035	0.904036
(2010-2011) - (2013-2014)	0.620616	0.393025	97	1.57907	0.117575	0.614195
(2010-2011) - (2014-2015)	0.701679	0.388397	97	1.8066	0.0739253	0.466414
(2010-2011) - (2015-2016)	-0.0525714	0.388397	97	-0.135355	0.892612	0.999993
(2011-2012) - (2012-2013)	1.01713	0.389725	97	2.60985	0.0104933	0.104675
(2011-2012) - (2013-2014)	1.22994	0.389725	97	3.15591	0.00213161	0.025251
(2011-2012) - (2014-2015)	1.311	0.385058	97	3.40469	0.000964686	0.0120536
(2011-2012) - (2015-2016)	0.55675	0.385058	97	1.44589	0.151432	0.699002
(2012-2013) - (2013-2014)	0.212812	0.389725	97	0.546058	0.58628	0.994053
(2012-2013) - (2014-2015)	0.293875	0.385058	97	0.763198	0.447198	0.972972
(2012-2013) - (2015-2016)	-0.460375	0.385058	97	-1.1956	0.234767	0.837962
(2013-2014) - (2014-2015)	0.0810625	0.385058	97	0.21052	0.833703	0.999941
(2013-2014) - (2015-2016)	-0.673188	0.385058	97	-1.74828	0.0835799	0.503786
(2014-2015) - (2015-2016)	-0.75425	0.380333	97	-1.98313	0.0501804	0.359505

## Sheet: Pairwise Year - consecutive
contrast	estimate	SE	df	t.ratio	p.value	mvt
(2011-2012) - (2010-2011)	0.609321	0.393025	97	1.55034	0.124317	0.431087
(2012-2013) - (2011-2012)	-1.01713	0.389725	97	-2.60985	0.0104933	0.0475476
(2013-2014) - (2012-2013)	-0.212812	0.389725	97	-0.546058	0.58628	0.977539
(2014-2015) - (2013-2014)	-0.0810625	0.385058	97	-0.21052	0.833703	0.999707
(2015-2016) - (2014-2015)	0.75425	0.380333	97	1.98313	0.0501804	0.201962

## Sheet: Treatment by Year
contrast	Year	estimate	SE	df	t.ratio	p.value	tukey
Oiled - Reference	2010-2011	1.85636	0.56045	23	3.31226	0.00303911	0.00303911
Oiled - Reference	2011-2012	2.097	0.551155	23	3.80474	0.000912459	0.000912459
Oiled - Reference	2012-2013	0.34875	0.551155	23	0.632763	0.53313	0.53313
Oiled - Reference	2013-2014	0.113125	0.551155	23	0.205251	0.839182	0.839182
Oiled - Reference	2014-2015	-0.215	0.537872	23	-0.399724	0.693048	0.693048
Oiled - Reference	2015-2016	0.2755	0.537872	23	0.512204	0.613392	0.613392

## Sheet: Year by Treatment
Treatment	contrast	estimate	SE	df	t.ratio	p.value	tukey
Oiled	(2010-2011) - (2011-2012)	-0.729643	0.393682	97	-1.85338	0.0668671	0.437039
Oiled	(2010-2011) - (2012-2013)	1.16161	0.393682	97	2.95062	0.00397582	0.044592
Oiled	(2010-2011) - (2013-2014)	1.49223	0.393682	97	3.79045	0.000261191	0.00346778
Oiled	(2010-2011) - (2014-2015)	1.73736	0.37486	97	4.63468	1.11394e-05	0.000159014
Oiled	(2010-2011) - (2015-2016)	0.737857	0.37486	97	1.96835	0.0518819	0.367993
Oiled	(2011-2012) - (2012-2013)	1.89125	0.380333	97	4.97262	2.85052e-06	4.13098e-05
Oiled	(2011-2012) - (2013-2014)	2.22187	0.380333	97	5.84192	6.89003e-08	1.01985e-06
Oiled	(2011-2012) - (2014-2015)	2.467	0.360815	97	6.83729	7.20002e-10	1.11234e-08
Oiled	(2011-2012) - (2015-2016)	1.4675	0.360815	97	4.06718	9.68959e-05	0.00132702
Oiled	(2012-2013) - (2013-2014)	0.330625	0.380333	97	0.869305	0.386827	0.9529
Oiled	(2012-2013) - (2014-2015)	0.57575	0.360815	97	1.59569	0.113811	0.603371
Oiled	(2012-2013) - (2015-2016)	-0.42375	0.360815	97	-1.17442	0.243101	0.847919
Oiled	(2013-2014) - (2014-2015)	0.245125	0.360815	97	0.679364	0.498525	0.983839
Oiled	(2013-2014) - (2015-2016)	-0.754375	0.360815	97	-2.09075	0.0391648	0.300796
Oiled	(2014-2015) - (2015-2016)	-0.9995	0.34018	97	-2.93815	0.00412549	0.0461009
Reference	(2010-2011) - (2011-2012)	-0.489	0.68036	97	-0.718737	0.474031	0.97923
Reference	(2010-2011) - (2012-2013)	-0.346	0.68036	97	-0.508554	0.612219	0.995739
Reference	(2010-2011) - (2013-2014)	-0.251	0.68036	97	-0.368922	0.71299	0.999081
Reference	(2010-2011) - (2014-2015)	-0.334	0.68036	97	-0.490917	0.624594	0.996392
Reference	(2010-2011) - (2015-2016)	-0.843	0.68036	97	-1.23905	0.218317	0.816537
Reference	(2011-2012) - (2012-2013)	0.143	0.68036	97	0.210183	0.833966	0.999942
Reference	(2011-2012) - (2013-2014)	0.238	0.68036	97	0.349815	0.727236	0.99929
Reference	(2011-2012) - (2014-2015)	0.155	0.68036	97	0.227821	0.820265	0.999913
Reference	(2011-2012) - (2015-2016)	-0.354	0.68036	97	-0.520313	0.604031	0.995255
Reference	(2012-2013) - (2013-2014)	0.095	0.68036	97	0.139632	0.88924	0.999992
Reference	(2012-2013) - (2014-2015)	0.012	0.68036	97	0.0176377	0.985964	1
Reference	(2012-2013) - (2015-2016)	-0.497	0.68036	97	-0.730496	0.466848	0.977688
Reference	(2013-2014) - (2014-2015)	-0.083	0.68036	97	-0.121994	0.903156	0.999996
Reference	(2013-2014) - (2015-2016)	-0.592	0.68036	97	-0.870128	0.386379	0.952714
Reference	(2014-2015) - (2015-2016)	-0.509	0.68036	97	-0.748133	0.45619	0.975224
