# Supplementary material for: Accelerated marsh erosion following the Deepwater Horizon oil spill confirmed, ameliorated by planting
Source: Sci Rep. 2022 Aug 13;12:13802. doi: 10.1038/s41598-022-18102-1 (PMC9376092; doi:10.1038/s41598-022-18102-1)
Supplement: Supplementary file 4 — Supplementary Information 4. [file 41598_2022_18102_MOESM4_ESM.xlsx]

## Sheet: Table S2 Title Sheet
Supplementary Table S2. Field measured marsh soil shear strength: descriptive statistics and t-test. See individual worksheet tabs.
Supplementary Information (spreadsheet tables) for:
Accelerated Marsh Erosion Following the Deepwater Horizon Oil Spill Confirmed, Ameliorated by Planting
Scott Zengel, Zachary Nixon, Jennifer Weaver, Nicolle Rutherford, Brittany M. Bernik, Jacqueline Michel

## Sheet: Descriptive Stats
Treatment	n	mean	sd	se	ci_lower	ci_upper
Oiled	13	17.7	6.9	1.91	14.3	21.2
Reference	4	30.7	5.47	2.73	24.2	37.1

## Sheet: T-test
Welch Two Sample t-test
t value	-3.877
df	6.2878
p value	0.007485
alternative hypothesis: true difference in means is not equal to 0
90 percent confidence interval:
-19.367635 -6.505442
