# Supplementary material for: Accelerated marsh erosion following the Deepwater Horizon oil spill confirmed, ameliorated by planting
Source: Sci Rep. 2022 Aug 13;12:13802. doi: 10.1038/s41598-022-18102-1 (PMC9376092; doi:10.1038/s41598-022-18102-1)
Supplement: Supplementary file 5 — Supplementary Information 5. [file 41598_2022_18102_MOESM5_ESM.xlsx]

## Sheet: Table S3 Title Sheet
Supplementary Table S3. Remote sensing measured marsh erosion: descriptive statistics, ANOVA tables, and pairwise comparisons. See individual worksheet tabs.
Supplementary Information (spreadsheet tables) for:
Accelerated Marsh Erosion Following the Deepwater Horizon Oil Spill Confirmed, Ameliorated by Planting
Scott Zengel, Zachary Nixon, Jennifer Weaver, Nicolle Rutherford, Brittany M. Bernik, Jacqueline Michel

## Sheet: Descriptive Stats
Year	Treatment	n	mean	sd	se	ci_lower	ci_upper
1956-2004	Reference	5	1.206	0.042	0.019	1.16653	1.24587
	Manual	5	1.29	0.054	0.024	1.23833	1.34087
	Mechanical	9	1.268	0.06	0.02	1.23075	1.30525
	Planted	5	1.194	0.04	0.018	1.156	1.2324
	Untreated	9	1.252	0.063	0.021	1.21328	1.29161
2004-2005	Reference	5	2.03	0.368	0.165	1.67963	2.38117
2004-2005	Manual	5	2.744	0.332	0.149	2.4278	3.061
2004-2005	Mechanical	9	2.851	0.768	0.256	2.37565	3.32724
2004-2005	Planted	5	2.736	1.164	0.521	1.62608	3.84632
2004-2005	Untreated	9	2.589	0.359	0.12	2.36686	2.8118
2005-2010	Reference	5	1.068	0.373	0.167	0.712866	1.42353
2005-2010	Manual	5	1.169	0.372	0.166	0.814045	1.52356
2005-2010	Mechanical	9	0.988	0.262	0.087	0.825313	1.15046
2005-2010	Planted	5	1.182	0.659	0.295	0.553414	1.80979
2005-2010	Untreated	9	0.93	0.244	0.081	0.778698	1.08063
2010-2012	Reference	5	1.211	0.413	0.185	0.816853	1.60435
2010-2012	Manual	5	2.561	0.655	0.293	1.93684	3.18596
2010-2012	Mechanical	9	3.295	0.578	0.193	2.9364	3.65316
2010-2012	Planted	5	1.735	0.23	0.103	1.5157	1.9535
2010-2012	Untreated	9	2.957	0.435	0.145	2.68756	3.22644
2012-2018	Reference	5	1.596	0.709	0.317	0.92053	2.27187
2012-2018	Manual	5	1.776	0.372	0.166	1.42135	2.13105
2012-2018	Mechanical	9	1.49	0.422	0.141	1.22814	1.7512
2012-2018	Planted	5	0.951	0.53	0.237	0.445377	1.45582
2012-2018	Untreated	9	1.667	0.574	0.191	1.31091	2.02264

## Sheet: ANOVA Table
Effect	DFn	DFd	SSn	SSd	F	p
(Intercept)	1	28	465.289	5.237	2487.53	6.73e-29
Treatment	4	28	7.009	5.237	9.368	6.17e-05
Year	2.48	69.47	56.461	25.412	62.21	5.34e-18
Treatment:Year	9.92	69.47	16.675	25.412	4.593	5.49e-05
Mauchly's Test for Sphericity
Effect	W	p
Year	0.203	3.36e-06
Treatment:Year	0.203	3.36e-06
Sphericity Corrections
Effect	GGe	DF[GG]	p[GG]	HFe	DF[HF]	p[HF]
Year	0.62	2.48, 69.47	5.34e-18	0.685	2.74, 76.75	1.21e-19
Treatment:Year	0.62	9.92, 69.47	5.49e-05	0.685	10.96, 76.75	2.48e-05

## Sheet: Pairwise Treatment
contrast	estimate	SE	df	t.ratio	p.value	tukey
Reference - Manual	-0.48576	0.132341	28	-3.67052	0.00100896	0.00824443
Reference - Mechanical	-0.556036	0.116714	28	-4.76409	5.28566e-05	0.000472559
Reference - Planted	-0.13712	0.132341	28	-1.03611	0.309016	0.83648
Reference - Untreated	-0.456724	0.116714	28	-3.9132	0.000530068	0.00444935
Manual - Mechanical	-0.0702756	0.116714	28	-0.602119	0.55194	0.973592
Manual - Planted	0.34864	0.132341	28	2.63441	0.0135766	0.0909801
Manual - Untreated	0.0290356	0.116714	28	0.248776	0.80535	0.9991
Mechanical - Planted	0.418916	0.116714	28	3.58925	0.00124893	0.0101014
Mechanical - Untreated	0.0993111	0.0986412	28	1.00679	0.322657	0.850051
Planted - Untreated	-0.319604	0.116714	28	-2.73836	0.0106137	0.0731736

## Sheet: Pairwise Year
contrast	estimate	SE	df	t.ratio	p.value	tukey
(1956-2004) - (2004-2005)	-1.34827	0.120002	112	-11.2354	4.51903e-20	7.22755e-14
(1956-2004) - (2005-2010)	0.174858	0.120002	112	1.45712	0.147881	0.592301
(1956-2004) - (2010-2012)	-1.10959	0.120002	112	-9.24639	1.81256e-15	1.18128e-13
(1956-2004) - (2012-2018)	-0.2538	0.120002	112	-2.11496	0.0366505	0.221031
(2004-2005) - (2005-2010)	1.52312	0.120002	112	12.6925	2.04483e-23	5.26246e-14
(2004-2005) - (2010-2012)	0.23868	0.120002	112	1.98896	0.0491434	0.278113
(2004-2005) - (2012-2018)	1.09447	0.120002	112	9.12039	3.53363e-15	1.34781e-13
(2005-2010) - (2010-2012)	-1.28444	0.120002	112	-10.7035	7.6945e-19	8.57092e-14
(2005-2010) - (2012-2018)	-0.428658	0.120002	112	-3.57208	0.000523375	0.00467227
(2010-2012) - (2012-2018)	0.855787	0.120002	112	7.13143	1.03771e-10	1.03567e-09

## Sheet: Treatment by Year
Year	contrast	estimate	SE	df	t.ratio	p.value	tukey
1956-2004	Reference - Manual	-0.0834	0.295924	28	-0.28183	0.780147	0.998532
1956-2004	Reference - Mechanical	-0.0618	0.26098	28	-0.2368	0.814536	0.999259
1956-2004	Reference - Planted	0.012	0.295924	28	0.040551	0.967942	0.999999
1956-2004	Reference - Untreated	-0.0462444	0.26098	28	-0.177195	0.860631	0.999765
1956-2004	Manual - Mechanical	0.0216	0.26098	28	0.082765	0.934627	0.999989
1956-2004	Manual - Planted	0.0954	0.295924	28	0.322381	0.749559	0.997519
1956-2004	Manual - Untreated	0.0371556	0.26098	28	0.142369	0.887808	0.999901
1956-2004	Mechanical - Planted	0.0738	0.26098	28	0.28278	0.779425	0.998512
1956-2004	Mechanical - Untreated	0.0155556	0.220568	28	0.0705249	0.944277	0.999994
1956-2004	Planted - Untreated	-0.0582444	0.26098	28	-0.223176	0.825019	0.999414
2004-2005	Reference - Manual	-0.714	0.295924	28	-2.41279	0.0226271	0.141465
2004-2005	Reference - Mechanical	-0.821044	0.26098	28	-3.146	0.00390216	0.0294476
2004-2005	Reference - Planted	-0.7058	0.295924	28	-2.38508	0.0240848	0.149139
2004-2005	Reference - Untreated	-0.558933	0.26098	28	-2.14167	0.0410625	0.231336
2004-2005	Manual - Mechanical	-0.107044	0.26098	28	-0.410163	0.684808	0.993714
2004-2005	Manual - Planted	0.0082	0.295924	28	0.0277099	0.97809	1
2004-2005	Manual - Untreated	0.155067	0.26098	28	0.594171	0.557169	0.974837
2004-2005	Mechanical - Planted	0.115244	0.26098	28	0.441583	0.662182	0.991671
2004-2005	Mechanical - Untreated	0.262111	0.220568	28	1.18834	0.24468	0.757831
2004-2005	Planted - Untreated	0.146867	0.26098	28	0.562751	0.578083	0.979372
2005-2010	Reference - Manual	-0.1006	0.295924	28	-0.339953	0.736429	0.99695
2005-2010	Reference - Mechanical	0.0803111	0.26098	28	0.307729	0.760566	0.99793
2005-2010	Reference - Planted	-0.1134	0.295924	28	-0.383207	0.70446	0.995156
2005-2010	Reference - Untreated	0.138533	0.26098	28	0.53082	0.599729	0.983374
2005-2010	Manual - Mechanical	0.180911	0.26098	28	0.693199	0.493895	0.956301
2005-2010	Manual - Planted	-0.0128	0.295924	28	-0.0432544	0.965806	0.999999
2005-2010	Manual - Untreated	0.239133	0.26098	28	0.91629	0.36734	0.888217
2005-2010	Mechanical - Planted	-0.193711	0.26098	28	-0.742245	0.46412	0.944549
2005-2010	Mechanical - Untreated	0.0582222	0.220568	28	0.263965	0.79374	0.998864
2005-2010	Planted - Untreated	0.251933	0.26098	28	0.965336	0.342641	0.868252
2010-2012	Reference - Manual	-1.3508	0.295924	28	-4.56469	9.10952e-05	0.000805168
2010-2012	Reference - Mechanical	-2.08418	0.26098	28	-7.98597	1.07003e-08	1.02934e-07
2010-2012	Reference - Planted	-0.524	0.295924	28	-1.77073	0.0874936	0.409735
2010-2012	Reference - Untreated	-1.7464	0.26098	28	-6.6917	2.90696e-07	2.75471e-06
2010-2012	Manual - Mechanical	-0.733378	0.26098	28	-2.81009	0.00893509	0.0627325
2010-2012	Manual - Planted	0.8268	0.295924	28	2.79397	0.00928916	0.0649581
2010-2012	Manual - Untreated	-0.3956	0.26098	28	-1.51582	0.140773	0.561213
2010-2012	Mechanical - Planted	1.56018	0.26098	28	5.97815	1.94089e-06	1.81362e-05
2010-2012	Mechanical - Untreated	0.337778	0.220568	28	1.5314	0.136893	0.551618
2010-2012	Planted - Untreated	-1.2224	0.26098	28	-4.68388	6.58043e-05	0.000585732
2012-2018	Reference - Manual	-0.18	0.295924	28	-0.608265	0.547914	0.972602
2012-2018	Reference - Mechanical	0.106533	0.26098	28	0.408205	0.686228	0.993828
2012-2018	Reference - Planted	0.6456	0.295924	28	2.18164	0.0376894	0.21594
2012-2018	Reference - Untreated	-0.0705778	0.26098	28	-0.270434	0.78881	0.998751
2012-2018	Manual - Mechanical	0.286533	0.26098	28	1.09791	0.281595	0.806103
2012-2018	Manual - Planted	0.8256	0.295924	28	2.78991	0.00938025	0.0655286
2012-2018	Manual - Untreated	0.109422	0.26098	28	0.419274	0.678215	0.993163
2012-2018	Mechanical - Planted	0.539067	0.26098	28	2.06555	0.0482385	0.262778
2012-2018	Mechanical - Untreated	-0.177111	0.220568	28	-0.802976	0.428752	0.927505
2012-2018	Planted - Untreated	-0.716178	0.26098	28	-2.74419	0.010467	0.0722721

## Sheet: Year by Treatment
Treatment	contrast	estimate	SE	df	t.ratio	p.value	tukey
Reference	(1956-2004) - (2004-2005)	-0.8242	0.295924	112	-2.78518	0.00628347	0.0484014
Reference	(1956-2004) - (2005-2010)	0.138	0.295924	112	0.466337	0.64188	0.990172
Reference	(1956-2004) - (2010-2012)	-0.0044	0.295924	112	-0.0148687	0.988163	1
Reference	(1956-2004) - (2012-2018)	-0.39	0.295924	112	-1.31791	0.190224	0.680696
Reference	(2004-2005) - (2005-2010)	0.9622	0.295924	112	3.25152	0.00151685	0.0129214
Reference	(2004-2005) - (2010-2012)	0.8198	0.295924	112	2.77031	0.00655795	0.0503143
Reference	(2004-2005) - (2012-2018)	0.4342	0.295924	112	1.46727	0.145105	0.585762
Reference	(2005-2010) - (2010-2012)	-0.1424	0.295924	112	-0.481205	0.631309	0.988932
Reference	(2005-2010) - (2012-2018)	-0.528	0.295924	112	-1.78424	0.0770916	0.387862
Reference	(2010-2012) - (2012-2018)	-0.3856	0.295924	112	-1.30304	0.195234	0.689887
Manual	(1956-2004) - (2004-2005)	-1.4548	0.295924	112	-4.91613	3.04472e-06	2.96958e-05
Manual	(1956-2004) - (2005-2010)	0.1208	0.295924	112	0.408214	0.683896	0.994089
Manual	(1956-2004) - (2010-2012)	-1.2718	0.295924	112	-4.29773	3.69604e-05	0.000351363
Manual	(1956-2004) - (2012-2018)	-0.4866	0.295924	112	-1.64434	0.102909	0.472583
Manual	(2004-2005) - (2005-2010)	1.5756	0.295924	112	5.32435	5.27588e-07	5.19407e-06
Manual	(2004-2005) - (2010-2012)	0.183	0.295924	112	0.618403	0.537565	0.971882
Manual	(2004-2005) - (2012-2018)	0.9682	0.295924	112	3.27179	0.00142104	0.0121468
Manual	(2005-2010) - (2010-2012)	-1.3926	0.295924	112	-4.70595	7.27539e-06	7.0477e-05
Manual	(2005-2010) - (2012-2018)	-0.6074	0.295924	112	-2.05256	0.0424462	0.248246
Manual	(2010-2012) - (2012-2018)	0.7852	0.295924	112	2.65339	0.00912713	0.067725
Mechanical	(1956-2004) - (2004-2005)	-1.58344	0.220568	112	-7.17893	8.18272e-11	8.16762e-10
Mechanical	(1956-2004) - (2005-2010)	0.280111	0.220568	112	1.26995	0.206734	0.710083
Mechanical	(1956-2004) - (2010-2012)	-2.02678	0.220568	112	-9.18889	2.45848e-15	1.20792e-13
Mechanical	(1956-2004) - (2012-2018)	-0.221667	0.220568	112	-1.00498	0.317073	0.852592
Mechanical	(2004-2005) - (2005-2010)	1.86356	0.220568	112	8.44888	1.21194e-13	1.31151e-12
Mechanical	(2004-2005) - (2010-2012)	-0.443333	0.220568	112	-2.00996	0.0468393	0.268018
Mechanical	(2004-2005) - (2012-2018)	1.36178	0.220568	112	6.17395	1.09518e-08	1.08871e-07
Mechanical	(2005-2010) - (2010-2012)	-2.30689	0.220568	112	-10.4588	2.83985e-18	9.19265e-14
Mechanical	(2005-2010) - (2012-2018)	-0.501778	0.220568	112	-2.27493	0.0248136	0.160794
Mechanical	(2010-2012) - (2012-2018)	1.80511	0.220568	112	8.18391	4.82278e-13	4.91784e-12
Planted	(1956-2004) - (2004-2005)	-1.542	0.295924	112	-5.21081	8.65764e-07	8.50483e-06
Planted	(1956-2004) - (2005-2010)	0.0126	0.295924	112	0.0425786	0.966113	0.999999
Planted	(1956-2004) - (2010-2012)	-0.5404	0.295924	112	-1.82615	0.0704919	0.363848
Planted	(1956-2004) - (2012-2018)	0.2436	0.295924	112	0.823186	0.412152	0.922962
Planted	(2004-2005) - (2005-2010)	1.5546	0.295924	112	5.25338	7.19499e-07	7.07401e-06
Planted	(2004-2005) - (2010-2012)	1.0016	0.295924	112	3.38466	0.000983191	0.00855574
Planted	(2004-2005) - (2012-2018)	1.7856	0.295924	112	6.03399	2.11293e-08	2.09832e-07
Planted	(2005-2010) - (2010-2012)	-0.553	0.295924	112	-1.86873	0.0642737	0.340215
Planted	(2005-2010) - (2012-2018)	0.231	0.295924	112	0.780607	0.43668	0.935731
Planted	(2010-2012) - (2012-2018)	0.784	0.295924	112	2.64933	0.0092307	0.0684098
Untreated	(1956-2004) - (2004-2005)	-1.33689	0.220568	112	-6.06111	1.86132e-08	1.84884e-07
Untreated	(1956-2004) - (2005-2010)	0.322778	0.220568	112	1.46339	0.146161	0.588262
Untreated	(1956-2004) - (2010-2012)	-1.70456	0.220568	112	-7.72801	5.06708e-12	5.07104e-11
Untreated	(1956-2004) - (2012-2018)	-0.414333	0.220568	112	-1.87848	0.0629157	0.334917
Untreated	(2004-2005) - (2005-2010)	1.65967	0.220568	112	7.5245	1.43111e-11	1.43009e-10
Untreated	(2004-2005) - (2010-2012)	-0.367667	0.220568	112	-1.66691	0.0983273	0.458523
Untreated	(2004-2005) - (2012-2018)	0.922556	0.220568	112	4.18263	5.74777e-05	0.000542585
Untreated	(2005-2010) - (2010-2012)	-2.02733	0.220568	112	-9.19141	2.42588e-15	1.21125e-13
Untreated	(2005-2010) - (2012-2018)	-0.737111	0.220568	112	-3.34187	0.00113167	0.00978365
Untreated	(2010-2012) - (2012-2018)	1.29022	0.220568	112	5.84953	4.97011e-08	4.92774e-07
