# Supplementary material for: Accelerated marsh erosion following the Deepwater Horizon oil spill confirmed, ameliorated by planting
Source: Sci Rep. 2022 Aug 13;12:13802. doi: 10.1038/s41598-022-18102-1 (PMC9376092; doi:10.1038/s41598-022-18102-1)
Supplement: Supplementary file 6 — Supplementary Information 6. [file 41598_2022_18102_MOESM6_ESM.xlsx]

## Sheet: Table S4 Title Sheet
Supplementary Table S4. Remote sensing measured marsh erosion without Hurricane Isaac: descriptive statistics, ANOVA tables, and pairwise comparisons. See individual worksheet tabs.
Supplementary Information (spreadsheet tables) for:
Accelerated Marsh Erosion Following the Deepwater Horizon Oil Spill Confirmed, Ameliorated by Planting
Scott Zengel, Zachary Nixon, Jennifer Weaver, Nicolle Rutherford, Brittany M. Bernik, Jacqueline Michel

## Sheet: Descriptive Stats
Year	Treatment	n	mean	sd	se	ci_lower	ci_upper
1956-2004	Reference	5	1.206	0.042	0.019	1.16653	1.24587
1956-2004	Manual	5	1.29	0.054	0.024	1.23833	1.34087
1956-2004	Mechanical	9	1.268	0.06	0.02	1.23075	1.30525
1956-2004	Planted	5	1.194	0.04	0.018	1.156	1.2324
1956-2004	Untreated	9	1.252	0.063	0.021	1.21328	1.29161
2004-2005	Reference	5	2.03	0.368	0.165	1.67963	2.38117
2004-2005	Manual	5	2.744	0.332	0.149	2.4278	3.061
2004-2005	Mechanical	9	2.851	0.768	0.256	2.37565	3.32724
2004-2005	Planted	5	2.736	1.164	0.521	1.62608	3.84632
2004-2005	Untreated	9	2.589	0.359	0.12	2.36686	2.8118
2005-2010	Reference	5	1.068	0.373	0.167	0.712866	1.42353
2005-2010	Manual	5	1.169	0.372	0.166	0.814045	1.52356
2005-2010	Mechanical	9	0.988	0.262	0.087	0.825313	1.15046
2005-2010	Planted	5	1.182	0.659	0.295	0.553414	1.80979
2005-2010	Untreated	9	0.93	0.244	0.081	0.778698	1.08063
2010-2012	Reference	5	1.199	0.388	0.174	0.829494	1.56931
2010-2012	Manual	5	2.656	0.747	0.334	1.94337	3.36863
2010-2012	Mechanical	9	3.313	0.568	0.189	2.96108	3.66536
2010-2012	Planted	5	1.778	0.268	0.12	1.52257	2.03423
2010-2012	Untreated	9	2.972	0.477	0.159	2.67602	3.26754
2012-2018	Reference	5	1.596	0.709	0.317	0.92053	2.27187
2012-2018	Manual	5	1.776	0.372	0.166	1.42135	2.13105
2012-2018	Mechanical	9	1.49	0.422	0.141	1.22814	1.7512
2012-2018	Planted	5	0.951	0.53	0.237	0.445377	1.45582
2012-2018	Untreated	9	1.667	0.574	0.191	1.31091	2.02264

## Sheet: ANOVA Table
Effect	DFn	DFd	SSn	SSd	F	p
(Intercept)	1	28	468.709	5.435	2414.64	1.02e-28
Treatment	4	28	7.149	5.435	9.207	7.04e-05
Year	2.42	67.77	57.661	25.947	62.222	1.29e-17
Treatment:Year	9.68	67.77	16.748	25.947	4.518	7.95e-05
Mauchly's test for sphericity
Effect	W	p
Year	0.199	2.61e-06
Treatment:Year	0.199	2.61e-06
Sphericity corrections
Effect	GGe	DF[GG]	p[GG]	HFe	DF[HF]	p[HF]
Year	0.605	2.42, 67.77	1.29e-17	0.666	2.67, 74.64	3.62e-19
Treatment:Year	0.605	9.68, 67.77	7.95e-05	0.666	10.66, 74.64	3.82e-05

## Sheet: Pairwise Treatment
contrast	estimate	SE	df	t.ratio	p.value	tukey
Reference - Manual	-0.50692	0.133914	28	-3.78543	0.00074474	0.00616734
Reference - Mechanical	-0.561964	0.118101	28	-4.75835	5.36927e-05	0.000479886
Reference - Planted	-0.14812	0.133914	28	-1.10609	0.278102	0.801917
Reference - Untreated	-0.46192	0.118101	28	-3.91124	0.000532851	0.00447182
Manual - Mechanical	-0.0550444	0.118101	28	-0.466081	0.644763	0.989783
Manual - Planted	0.3588	0.133914	28	2.67934	0.012212	0.0828713
Manual - Untreated	0.045	0.118101	28	0.381031	0.706056	0.995261
Mechanical - Planted	0.413844	0.118101	28	3.50417	0.00155948	0.0124696
Mechanical - Untreated	0.100044	0.0998133	28	1.00232	0.324775	0.852073
Planted - Untreated	-0.3138	0.118101	28	-2.65705	0.0128719	0.0868116

## Sheet: Pairwise Year
contrast	estimate	SE	df	t.ratio	p.value	tukey
(1956-2004) - (2004-2005)	-1.34827	0.121428	112	-11.1034	9.12339e-20	7.68274e-14
(1956-2004) - (2005-2010)	0.174858	0.121428	112	1.44001	0.152654	0.603312
(1956-2004) - (2010-2012)	-1.14167	0.121428	112	-9.40203	7.93485e-16	1.06581e-13
(1956-2004) - (2012-2018)	-0.2538	0.121428	112	-2.09013	0.0388698	0.231612
(2004-2005) - (2005-2010)	1.52312	0.121428	112	12.5434	4.46693e-23	5.30687e-14
(2004-2005) - (2010-2012)	0.206596	0.121428	112	1.70138	0.091646	0.437301
(2004-2005) - (2012-2018)	1.09447	0.121428	112	9.01329	6.22696e-15	1.60205e-13
(2005-2010) - (2010-2012)	-1.31653	0.121428	112	-10.842	3.6747e-19	8.30447e-14
(2005-2010) - (2012-2018)	-0.428658	0.121428	112	-3.53014	0.000603911	0.00536272
(2010-2012) - (2012-2018)	0.887871	0.121428	112	7.31191	4.19612e-11	4.1899e-10

## Sheet: Treatment by Year
Year	contrast	estimate	SE	df	t.ratio	p.value	tukey
1956-2004	Reference - Manual	-0.0834	0.29944	28	-0.27852	0.78266	0.998598
1956-2004	Reference - Mechanical	-0.0618	0.264081	28	-0.234019	0.816673	0.999293
1956-2004	Reference - Planted	0.012	0.29944	28	0.0400748	0.968318	0.999999
1956-2004	Reference - Untreated	-0.0462444	0.264081	28	-0.175115	0.86225	0.999775
1956-2004	Manual - Mechanical	0.0216	0.264081	28	0.081793	0.935393	0.999989
1956-2004	Manual - Planted	0.0954	0.29944	28	0.318595	0.752398	0.99763
1956-2004	Manual - Untreated	0.0371556	0.264081	28	0.140697	0.889116	0.999906
1956-2004	Mechanical - Planted	0.0738	0.264081	28	0.27946	0.781946	0.99858
1956-2004	Mechanical - Untreated	0.0155556	0.223189	28	0.0696967	0.94493	0.999994
1956-2004	Planted - Untreated	-0.0582444	0.264081	28	-0.220555	0.827039	0.99944
2004-2005	Reference - Manual	-0.714	0.29944	28	-2.38445	0.0241186	0.149316
2004-2005	Reference - Mechanical	-0.821044	0.264081	28	-3.10906	0.00428147	0.0320849
2004-2005	Reference - Planted	-0.7058	0.29944	28	-2.35707	0.0256449	0.157229
2004-2005	Reference - Untreated	-0.558933	0.264081	28	-2.11652	0.0433204	0.241416
2004-2005	Manual - Mechanical	-0.107044	0.264081	28	-0.405347	0.688303	0.993991
2004-2005	Manual - Planted	0.0082	0.29944	28	0.0273845	0.978347	1
2004-2005	Manual - Untreated	0.155067	0.264081	28	0.587193	0.561779	0.975897
2004-2005	Mechanical - Planted	0.115244	0.264081	28	0.436398	0.665895	0.992037
2004-2005	Mechanical - Untreated	0.262111	0.223189	28	1.17439	0.250131	0.765544
2004-2005	Planted - Untreated	0.146867	0.264081	28	0.556142	0.582531	0.980249
2005-2010	Reference - Manual	-0.1006	0.29944	28	-0.335961	0.739405	0.997087
2005-2010	Reference - Mechanical	0.0803111	0.264081	28	0.304115	0.763289	0.998023
2005-2010	Reference - Planted	-0.1134	0.29944	28	-0.378707	0.707762	0.995372
2005-2010	Reference - Untreated	0.138533	0.264081	28	0.524586	0.604	0.984088
2005-2010	Manual - Mechanical	0.180911	0.264081	28	0.685059	0.498939	0.958082
2005-2010	Manual - Planted	-0.0128	0.29944	28	-0.0427465	0.966207	0.999999
2005-2010	Manual - Untreated	0.239133	0.264081	28	0.90553	0.372911	0.892363
2005-2010	Mechanical - Planted	-0.193711	0.264081	28	-0.733529	0.469334	0.946767
2005-2010	Mechanical - Untreated	0.0582222	0.223189	28	0.260865	0.796106	0.998916
2005-2010	Planted - Untreated	0.251933	0.264081	28	0.954	0.348248	0.873021
2010-2012	Reference - Manual	-1.4566	0.29944	28	-4.86442	4.018e-05	0.000361086
2010-2012	Reference - Mechanical	-2.11382	0.264081	28	-8.00444	1.02229e-08	9.83578e-08
2010-2012	Reference - Planted	-0.579	0.29944	28	-1.93361	0.0633288	0.323801
2010-2012	Reference - Untreated	-1.77238	0.264081	28	-6.71149	2.7598e-07	2.61607e-06
2010-2012	Manual - Mechanical	-0.657222	0.264081	28	-2.48871	0.0190374	0.122063
2010-2012	Manual - Planted	0.8776	0.29944	28	2.93081	0.00666132	0.0481103
2010-2012	Manual - Untreated	-0.315778	0.264081	28	-1.19576	0.241819	0.753697
2010-2012	Mechanical - Planted	1.53482	0.264081	28	5.81193	3.03916e-06	2.82794e-05
2010-2012	Mechanical - Untreated	0.341444	0.223189	28	1.52984	0.137276	0.552575
2010-2012	Planted - Untreated	-1.19338	0.264081	28	-4.51898	0.000103181	0.000909383
2012-2018	Reference - Manual	-0.18	0.29944	28	-0.601122	0.552594	0.973751
2012-2018	Reference - Mechanical	0.106533	0.264081	28	0.403411	0.68971	0.9941
2012-2018	Reference - Planted	0.6456	0.29944	28	2.15603	0.0398214	0.225719
2012-2018	Reference - Untreated	-0.0705778	0.264081	28	-0.267258	0.791229	0.998808
2012-2018	Manual - Mechanical	0.286533	0.264081	28	1.08502	0.287167	0.812629
2012-2018	Manual - Planted	0.8256	0.29944	28	2.75715	0.0101475	0.0703014
2012-2018	Manual - Untreated	0.109422	0.264081	28	0.414351	0.681775	0.993465
2012-2018	Mechanical - Planted	0.539067	0.264081	28	2.04129	0.0507478	0.273381
2012-2018	Mechanical - Untreated	-0.177111	0.223189	28	-0.793547	0.434133	0.930334
2012-2018	Planted - Untreated	-0.716178	0.264081	28	-2.71196	0.0113028	0.0773821

## Sheet: Year by Treatment
Treatment	contrast	estimate	SE	df	t.ratio	p.value	tukey
Reference	(1956-2004) - (2004-2005)	-0.8242	0.29944	112	-2.75247	0.00690165	0.0526941
Reference	(1956-2004) - (2005-2010)	0.138	0.29944	112	0.46086	0.645792	0.990603
Reference	(1956-2004) - (2010-2012)	0.0068	0.29944	112	0.0227091	0.981923	1
Reference	(1956-2004) - (2012-2018)	-0.39	0.29944	112	-1.30243	0.195441	0.690262
Reference	(2004-2005) - (2005-2010)	0.9622	0.29944	112	3.21333	0.00171386	0.014503
Reference	(2004-2005) - (2010-2012)	0.831	0.29944	112	2.77518	0.00646685	0.0496806
Reference	(2004-2005) - (2012-2018)	0.4342	0.29944	112	1.45004	0.149842	0.59686
Reference	(2005-2010) - (2010-2012)	-0.1312	0.29944	112	-0.438151	0.66212	0.992248
Reference	(2005-2010) - (2012-2018)	-0.528	0.29944	112	-1.76329	0.0805785	0.400131
Reference	(2010-2012) - (2012-2018)	-0.3968	0.29944	112	-1.32514	0.187822	0.676202
Manual	(1956-2004) - (2004-2005)	-1.4548	0.29944	112	-4.8584	3.87629e-06	3.77416e-05
Manual	(1956-2004) - (2005-2010)	0.1208	0.29944	112	0.40342	0.687409	0.994351
Manual	(1956-2004) - (2010-2012)	-1.3664	0.29944	112	-4.56319	1.29767e-05	0.000124999
Manual	(1956-2004) - (2012-2018)	-0.4866	0.29944	112	-1.62503	0.106966	0.484712
Manual	(2004-2005) - (2005-2010)	1.5756	0.29944	112	5.26182	6.93518e-07	6.81968e-06
Manual	(2004-2005) - (2010-2012)	0.0884	0.29944	112	0.295218	0.768374	0.99832
Manual	(2004-2005) - (2012-2018)	0.9682	0.29944	112	3.23337	0.00160768	0.0136524
Manual	(2005-2010) - (2010-2012)	-1.4872	0.29944	112	-4.96661	2.46197e-06	2.40459e-05
Manual	(2005-2010) - (2012-2018)	-0.6074	0.29944	112	-2.02845	0.0448865	0.259315
Manual	(2010-2012) - (2012-2018)	0.8798	0.29944	112	2.93815	0.00400975	0.0320851
Mechanical	(1956-2004) - (2004-2005)	-1.58344	0.223189	112	-7.09462	1.24697e-10	1.24439e-09
Mechanical	(1956-2004) - (2005-2010)	0.280111	0.223189	112	1.25504	0.212077	0.719056
Mechanical	(1956-2004) - (2010-2012)	-2.04522	0.223189	112	-9.16362	2.8106e-15	1.25455e-13
Mechanical	(1956-2004) - (2012-2018)	-0.221667	0.223189	112	-0.993178	0.322764	0.857919
Mechanical	(2004-2005) - (2005-2010)	1.86356	0.223189	112	8.34966	2.03491e-13	2.13318e-12
Mechanical	(2004-2005) - (2010-2012)	-0.461778	0.223189	112	-2.069	0.040848	0.240874
Mechanical	(2004-2005) - (2012-2018)	1.36178	0.223189	112	6.10145	1.54064e-08	1.53077e-07
Mechanical	(2005-2010) - (2010-2012)	-2.32533	0.223189	112	-10.4187	3.51917e-18	9.18154e-14
Mechanical	(2005-2010) - (2012-2018)	-0.501778	0.223189	112	-2.24822	0.0265198	0.169912
Mechanical	(2010-2012) - (2012-2018)	1.82356	0.223189	112	8.17044	5.1721e-13	5.26756e-12
Planted	(1956-2004) - (2004-2005)	-1.542	0.29944	112	-5.14961	1.1279e-06	1.10656e-05
Planted	(1956-2004) - (2005-2010)	0.0126	0.29944	112	0.0420786	0.966511	0.999999
Planted	(1956-2004) - (2010-2012)	-0.5842	0.29944	112	-1.95098	0.0535577	0.296958
Planted	(1956-2004) - (2012-2018)	0.2436	0.29944	112	0.813519	0.417647	0.925985
Planted	(2004-2005) - (2005-2010)	1.5546	0.29944	112	5.19169	9.40501e-07	9.23535e-06
Planted	(2004-2005) - (2010-2012)	0.9578	0.29944	112	3.19864	0.00179584	0.0151569
Planted	(2004-2005) - (2012-2018)	1.7856	0.29944	112	5.96313	2.9392e-08	2.91717e-07
Planted	(2005-2010) - (2010-2012)	-0.5968	0.29944	112	-1.99305	0.0486871	0.276128
Planted	(2005-2010) - (2012-2018)	0.231	0.29944	112	0.77144	0.442071	0.938296
Planted	(2010-2012) - (2012-2018)	0.8278	0.29944	112	2.76449	0.00666825	0.0510798
Untreated	(1956-2004) - (2004-2005)	-1.33689	0.223189	112	-5.98993	2.59483e-08	2.57596e-07
Untreated	(1956-2004) - (2005-2010)	0.322778	0.223189	112	1.44621	0.150912	0.599328
Untreated	(1956-2004) - (2010-2012)	-1.71933	0.223189	112	-7.70347	5.74524e-12	5.74834e-11
Untreated	(1956-2004) - (2012-2018)	-0.414333	0.223189	112	-1.85642	0.0660217	0.346962
Untreated	(2004-2005) - (2005-2010)	1.65967	0.223189	112	7.43614	2.24051e-11	2.23808e-10
Untreated	(2004-2005) - (2010-2012)	-0.382444	0.223189	112	-1.71354	0.0893793	0.429899
Untreated	(2004-2005) - (2012-2018)	0.922556	0.223189	112	4.13351	6.92331e-05	0.000651418
Untreated	(2005-2010) - (2010-2012)	-2.04211	0.223189	112	-9.14968	3.02597e-15	1.28231e-13
Untreated	(2005-2010) - (2012-2018)	-0.737111	0.223189	112	-3.30263	0.0012861	0.0110494
Untreated	(2010-2012) - (2012-2018)	1.305	0.223189	112	5.84705	5.02717e-08	4.98419e-07
