# Supplementary material for: Accelerated marsh erosion following the Deepwater Horizon oil spill confirmed, ameliorated by planting
Source: Sci Rep. 2022 Aug 13;12:13802. doi: 10.1038/s41598-022-18102-1 (PMC9376092; doi:10.1038/s41598-022-18102-1)
Supplement: Supplementary file 7 — Supplementary Information 7. [file 41598_2022_18102_MOESM7_ESM.xlsx]

## Sheet: Table S5 Title Sheet
Supplementary Table S5. Mean wave power: descriptive statistics, ANOVA tables, and pairwise comparisons. See individual worksheet tabs.
Supplementary Information (spreadsheet tables) for:
Accelerated Marsh Erosion Following the Deepwater Horizon Oil Spill Confirmed, Ameliorated by Planting
Scott Zengel, Zachary Nixon, Jennifer Weaver, Nicolle Rutherford, Brittany M. Bernik, Jacqueline Michel

## Sheet: Descriptive Stats
Year	Treatment	n	mean	sd	se	ci_lower	ci_upper
1956-2004	Reference	5	2.571	0.161	0.072	2.41754	2.72537
	Manual	5	6.436	0.562	0.251	5.90032	6.97201
	Mechanical	9	6.287	0.487	0.162	5.9852	6.589
	Planted	5	5.808	0.388	0.173	5.438	6.17712
	Untreated	9	6.313	0.495	0.165	6.00635	6.62012
2004-2005	Reference	5	3.2	0.174	0.078	3.03442	3.36631
2004-2005	Manual	5	7.684	0.729	0.326	6.98884	8.3784
2004-2005	Mechanical	9	7.522	0.6	0.2	7.15	7.89342
2004-2005	Planted	5	7.012	0.573	0.256	6.46622	7.5582
2004-2005	Untreated	9	7.549	0.599	0.2	7.1778	7.91989
2005-2010	Reference	5	3.038	0.164	0.073	2.88238	3.19435
2005-2010	Manual	5	7.614	0.932	0.417	6.72561	8.50209
2005-2010	Mechanical	9	7.404	0.758	0.253	6.93355	7.87379
2005-2010	Planted	5	6.743	0.7	0.313	6.07508	7.40995
2005-2010	Untreated	9	7.425	0.723	0.241	6.97631	7.87292
2010-2012	Reference	5	2.676	0.181	0.081	2.50357	2.84815
2010-2012	Manual	5	8.006	0.986	0.441	7.0663	8.94559
2010-2012	Mechanical	9	7.785	0.813	0.271	7.28051	8.28893
2010-2012	Planted	5	7.046	0.725	0.324	6.35515	7.73739
2010-2012	Untreated	9	7.802	0.785	0.262	7.31492	8.28848
2012-2018	Reference	5	2.624	0.183	0.082	2.44962	2.79904
2012-2018	Manual	5	7.415	0.807	0.361	6.64497	8.18424
2012-2018	Mechanical	9	7.226	0.683	0.228	6.80225	7.64886
2012-2018	Planted	5	6.629	0.591	0.264	6.06559	7.19278
2012-2018	Untreated	9	7.263	0.668	0.223	6.84924	7.67675

## Sheet: ANOVA Table
Effect	DFn	DFd	SSn	SSd	F	p
(Intercept)	1	28	6001.54	55.281	3039.79	4.18e-30
Treatment	4	28	411.969	55.281	52.166	1.4e-12
Year	1.13	31.71	27.646	1.953	396.386	3.75e-20
Treatment:Year	4.53	31.71	4.325	1.953	15.503	1.85e-07
Mauchly's Test for Sphericity
Effect	W	p
Year	0.000759	9.25e-36
Treatment:Year	0.000759	9.25e-36
Sphericity Corrections
Effect	GGe	DF[GG]	p[GG]	HFe	DF[HF]	p[HF]
Year	0.283	1.13, 31.71	3.75e-20	0.287	1.15, 32.14	2.14e-20
Treatment:Year	0.283	4.53, 31.71	1.85e-07	0.287	4.59, 32.14	1.55e-07

## Sheet: Pairwise Treatment
contrast	estimate	SE	df	t.ratio	p.value	tukey
Reference - Manual	-4.60876	0.397425	28	-11.5966	3.32339e-12	3.24666e-11
Reference - Mechanical	-4.42248	0.350496	28	-12.6178	4.5166e-13	4.43234e-12
Reference - Planted	-3.82547	0.397425	28	-9.62566	2.21928e-10	2.15607e-09
Reference - Untreated	-4.4482	0.350496	28	-12.6912	3.93033e-13	3.85725e-12
Manual - Mechanical	0.186289	0.350496	28	0.531501	0.599264	0.983295
Manual - Planted	0.783291	0.397425	28	1.97092	0.0586915	0.305723
Manual - Untreated	0.160562	0.350496	28	0.4581	0.650416	0.990428
Mechanical - Planted	0.597002	0.350496	28	1.70331	0.0995869	0.448221
Mechanical - Untreated	-0.0257265	0.296223	28	-0.0868486	0.93141	0.999986
Planted - Untreated	-0.622729	0.350496	28	-1.77671	0.0864835	0.406394

## Sheet: Pairwise Year
contrast	estimate	SE	df	t.ratio	p.value	tukey
(1956-2004) - (2004-2005)	-1.11025	0.0338665	112	-32.7831	3.0903e-59	6.86118e-14
(1956-2004) - (2005-2010)	-0.9615	0.0338665	112	-28.3909	5.49426e-53	6.86118e-14
(1956-2004) - (2010-2012)	-1.1798	0.0338665	112	-34.8367	6.2573e-62	6.86118e-14
(1956-2004) - (2012-2018)	-0.748229	0.0338665	112	-22.0935	1.2447e-42	6.86118e-14
(2004-2005) - (2005-2010)	0.148746	0.0338665	112	4.39213	2.5587e-05	0.000244494
(2004-2005) - (2010-2012)	-0.0695487	0.0338665	112	-2.05362	0.0423417	0.247767
(2004-2005) - (2012-2018)	0.362017	0.0338665	112	10.6895	8.2899e-19	1.03695e-13
(2005-2010) - (2010-2012)	-0.218295	0.0338665	112	-6.44575	2.99958e-09	2.98652e-08
(2005-2010) - (2012-2018)	0.213271	0.0338665	112	6.29741	6.09981e-09	6.06846e-08
(2010-2012) - (2012-2018)	0.431566	0.0338665	112	12.7432	1.56832e-23	6.99441e-14

## Sheet: Treatment by Year
Year	contrast	estimate	SE	df	t.ratio	p.value	tukey
1956-2004	Reference - Manual	-3.86471	0.404384	28	-9.55704	2.59159e-10	2.51706e-09
1956-2004	Reference - Mechanical	-3.71564	0.356633	28	-10.4187	3.86215e-11	3.76193e-10
1956-2004	Reference - Planted	-3.23611	0.404384	28	-8.00257	1.02702e-08	9.8811e-08
1956-2004	Reference - Untreated	-3.74178	0.356633	28	-10.492	3.29913e-11	3.21408e-10
1956-2004	Manual - Mechanical	0.149068	0.356633	28	0.417988	0.679144	0.993243
1956-2004	Manual - Planted	0.628603	0.404384	28	1.55447	0.131304	0.537442
1956-2004	Manual - Untreated	0.122931	0.356633	28	0.344699	0.732896	0.996782
1956-2004	Mechanical - Planted	0.479535	0.356633	28	1.34462	0.189541	0.666538
1956-2004	Mechanical - Untreated	-0.0261372	0.30141	28	-0.0867164	0.931514	0.999986
1956-2004	Planted - Untreated	-0.505672	0.356633	28	-1.41791	0.167252	0.621695
2004-2005	Reference - Manual	-4.48326	0.404384	28	-11.0866	9.41497e-12	9.18391e-11
2004-2005	Reference - Mechanical	-4.32134	0.356633	28	-12.1171	1.18436e-12	1.15973e-11
2004-2005	Reference - Planted	-3.81184	0.404384	28	-9.4263	3.48864e-10	3.38636e-09
2004-2005	Reference - Untreated	-4.34848	0.356633	28	-12.1931	1.02118e-12	1.00039e-11
2004-2005	Manual - Mechanical	0.161912	0.356633	28	0.454003	0.653326	0.990748
2004-2005	Manual - Planted	0.671417	0.404384	28	1.66035	0.108005	0.473462
2004-2005	Manual - Untreated	0.134781	0.356633	28	0.377925	0.708336	0.995408
2004-2005	Mechanical - Planted	0.509504	0.356633	28	1.42865	0.164166	0.615068
2004-2005	Mechanical - Untreated	-0.0271318	0.30141	28	-0.0900164	0.928915	0.999984
2004-2005	Planted - Untreated	-0.536636	0.356633	28	-1.50473	0.143591	0.568059
2005-2010	Reference - Manual	-4.57549	0.404384	28	-11.3147	5.88695e-12	5.74584e-11
2005-2010	Reference - Mechanical	-4.3653	0.356633	28	-12.2403	9.31766e-13	9.12992e-12
2005-2010	Reference - Planted	-3.70415	0.404384	28	-9.15999	6.4357e-10	6.23894e-09
2005-2010	Reference - Untreated	-4.38625	0.356633	28	-12.2991	8.31621e-13	8.15004e-12
2005-2010	Manual - Mechanical	0.210185	0.356633	28	0.589359	0.560346	0.975572
2005-2010	Manual - Planted	0.871339	0.404384	28	2.15473	0.0399317	0.226221
2005-2010	Manual - Untreated	0.189239	0.356633	28	0.530626	0.599861	0.983397
2005-2010	Mechanical - Planted	0.661154	0.356633	28	1.85388	0.0743195	0.364507
2005-2010	Mechanical - Untreated	-0.0209461	0.30141	28	-0.0694936	0.945091	0.999994
2005-2010	Planted - Untreated	-0.6821	0.356633	28	-1.91261	0.0660769	0.334253
2010-2012	Reference - Manual	-5.33009	0.404384	28	-13.1808	1.57749e-13	1.54488e-12
2010-2012	Reference - Mechanical	-5.10886	0.356633	28	-14.3253	2.05102e-14	1.86628e-13
2010-2012	Reference - Planted	-4.37041	0.404384	28	-10.8076	1.68664e-11	1.64433e-10
2010-2012	Reference - Untreated	-5.12584	0.356633	28	-14.3729	1.88926e-14	1.70641e-13
2010-2012	Manual - Mechanical	0.221229	0.356633	28	0.620326	0.54006	0.970586
2010-2012	Manual - Planted	0.959677	0.404384	28	2.37319	0.0247362	0.152532
2010-2012	Manual - Untreated	0.204249	0.356633	28	0.572715	0.571408	0.978
2010-2012	Mechanical - Planted	0.738449	0.356633	28	2.07061	0.0477284	0.260599
2010-2012	Mechanical - Untreated	-0.0169796	0.30141	28	-0.0563341	0.955476	0.999998
2010-2012	Planted - Untreated	-0.755428	0.356633	28	-2.11822	0.043164	0.240723
2012-2018	Reference - Manual	-4.79028	0.404384	28	-11.8459	2.01969e-12	1.97494e-11
2012-2018	Reference - Mechanical	-4.60123	0.356633	28	-12.9019	2.64537e-13	2.59626e-12
2012-2018	Reference - Planted	-4.00486	0.404384	28	-9.90361	1.19142e-10	1.15872e-09
2012-2018	Reference - Untreated	-4.63867	0.356633	28	-13.0068	2.17556e-13	2.13374e-12
2012-2018	Manual - Mechanical	0.189049	0.356633	28	0.530095	0.600225	0.983458
2012-2018	Manual - Planted	0.78542	0.404384	28	1.94227	0.0622254	0.319551
2012-2018	Manual - Untreated	0.151611	0.356633	28	0.425118	0.674	0.992792
2012-2018	Mechanical - Planted	0.596371	0.356633	28	1.67223	0.105619	0.466432
2012-2018	Mechanical - Untreated	-0.0374381	0.30141	28	-0.12421	0.902037	0.999943
2012-2018	Planted - Untreated	-0.633809	0.356633	28	-1.7772	0.0864006	0.406119

## Sheet: Year by Treatment
Treatment	contrast	estimate	SE	df	t.ratio	p.value	tukey
Reference	(1956-2004) - (2004-2005)	-0.628912	0.0835142	112	-7.5306	1.38739e-11	1.38662e-10
Reference	(1956-2004) - (2005-2010)	-0.46691	0.0835142	112	-5.59079	1.61416e-07	1.59569e-06
Reference	(1956-2004) - (2010-2012)	-0.104404	0.0835142	112	-1.25014	0.213854	0.721985
Reference	(1956-2004) - (2012-2018)	-0.0528725	0.0835142	112	-0.633096	0.527961	0.969377
Reference	(2004-2005) - (2005-2010)	0.162002	0.0835142	112	1.93981	0.054917	0.302636
Reference	(2004-2005) - (2010-2012)	0.524508	0.0835142	112	6.28046	6.61192e-09	6.57728e-08
Reference	(2004-2005) - (2012-2018)	0.57604	0.0835142	112	6.89751	3.31652e-10	3.30785e-09
Reference	(2005-2010) - (2010-2012)	0.362506	0.0835142	112	4.34065	3.1289e-05	0.000298163
Reference	(2005-2010) - (2012-2018)	0.414038	0.0835142	112	4.95769	2.5563e-06	2.49612e-05
Reference	(2010-2012) - (2012-2018)	0.0515318	0.0835142	112	0.617043	0.538459	0.972106
Manual	(1956-2004) - (2004-2005)	-1.24746	0.0835142	112	-14.9371	2.03274e-28	6.86118e-14
Manual	(1956-2004) - (2005-2010)	-1.17769	0.0835142	112	-14.1017	1.39345e-26	6.86118e-14
Manual	(1956-2004) - (2010-2012)	-1.56978	0.0835142	112	-18.7966	1.98386e-36	6.86118e-14
Manual	(1956-2004) - (2012-2018)	-0.978438	0.0835142	112	-11.7158	3.5192e-21	7.9714e-14
Manual	(2004-2005) - (2005-2010)	0.0697689	0.0835142	112	0.835414	0.405263	0.919033
Manual	(2004-2005) - (2010-2012)	-0.322324	0.0835142	112	-3.85951	0.000190398	0.00175281
Manual	(2004-2005) - (2012-2018)	0.269018	0.0835142	112	3.22123	0.00167125	0.0141621
Manual	(2005-2010) - (2010-2012)	-0.392093	0.0835142	112	-4.69493	7.61053e-06	7.36937e-05
Manual	(2005-2010) - (2012-2018)	0.19925	0.0835142	112	2.38582	0.018719	0.126811
Manual	(2010-2012) - (2012-2018)	0.591343	0.0835142	112	7.08075	1.33629e-10	1.3335e-09
Mechanical	(1956-2004) - (2004-2005)	-1.23461	0.0622478	112	-19.8338	1.91966e-38	6.86118e-14
Mechanical	(1956-2004) - (2005-2010)	-1.11657	0.0622478	112	-17.9375	1.02431e-34	6.86118e-14
Mechanical	(1956-2004) - (2010-2012)	-1.49762	0.0622478	112	-24.059	4.62631e-46	6.86118e-14
Mechanical	(1956-2004) - (2012-2018)	-0.938457	0.0622478	112	-15.0762	1.0132e-28	6.86118e-14
Mechanical	(2004-2005) - (2005-2010)	0.118041	0.0622478	112	1.89631	0.060495	0.325343
Mechanical	(2004-2005) - (2010-2012)	-0.263008	0.0622478	112	-4.22518	4.8865e-05	0.000462529
Mechanical	(2004-2005) - (2012-2018)	0.296155	0.0622478	112	4.75768	5.88351e-06	5.70981e-05
Mechanical	(2005-2010) - (2010-2012)	-0.381049	0.0622478	112	-6.12149	1.40217e-08	1.39339e-07
Mechanical	(2005-2010) - (2012-2018)	0.178114	0.0622478	112	2.86137	0.00503446	0.0395493
Mechanical	(2010-2012) - (2012-2018)	0.559163	0.0622478	112	8.98286	7.31318e-15	1.90181e-13
Planted	(1956-2004) - (2004-2005)	-1.20464	0.0835142	112	-14.4244	2.69662e-27	6.86118e-14
Planted	(1956-2004) - (2005-2010)	-0.934952	0.0835142	112	-11.1951	5.59798e-20	9.12603e-14
Planted	(1956-2004) - (2010-2012)	-1.23871	0.0835142	112	-14.8323	3.43962e-28	6.86118e-14
Planted	(1956-2004) - (2012-2018)	-0.821621	0.0835142	112	-9.8381	7.79232e-17	1.16795e-13
Planted	(2004-2005) - (2005-2010)	0.269691	0.0835142	112	3.22928	0.00162882	0.0138221
Planted	(2004-2005) - (2010-2012)	-0.0340634	0.0835142	112	-0.407875	0.684144	0.994107
Planted	(2004-2005) - (2012-2018)	0.383022	0.0835142	112	4.58631	1.18242e-05	0.000114009
Planted	(2005-2010) - (2010-2012)	-0.303754	0.0835142	112	-3.63716	0.000418211	0.00376264
Planted	(2005-2010) - (2012-2018)	0.113331	0.0835142	112	1.35703	0.177501	0.656224
Planted	(2010-2012) - (2012-2018)	0.417085	0.0835142	112	4.99419	2.19096e-06	2.14147e-05
Untreated	(1956-2004) - (2004-2005)	-1.23561	0.0622478	112	-19.8498	1.78917e-38	6.86118e-14
Untreated	(1956-2004) - (2005-2010)	-1.11138	0.0622478	112	-17.8541	1.50966e-34	6.86118e-14
Untreated	(1956-2004) - (2010-2012)	-1.48846	0.0622478	112	-23.9119	8.22968e-46	6.86118e-14
Untreated	(1956-2004) - (2012-2018)	-0.949758	0.0622478	112	-15.2577	4.09693e-29	6.86118e-14
Untreated	(2004-2005) - (2005-2010)	0.124227	0.0622478	112	1.99569	0.0483952	0.274855
Untreated	(2004-2005) - (2010-2012)	-0.252856	0.0622478	112	-4.06208	9.0518e-05	0.00084737
Untreated	(2004-2005) - (2012-2018)	0.285849	0.0622478	112	4.59212	1.15508e-05	0.0001114
Untreated	(2005-2010) - (2010-2012)	-0.377083	0.0622478	112	-6.05777	1.89061e-08	1.87788e-07
Untreated	(2005-2010) - (2012-2018)	0.161622	0.0622478	112	2.59643	0.0106828	0.0778852
Untreated	(2010-2012) - (2012-2018)	0.538705	0.0622478	112	8.6542	4.13164e-14	5.32019e-13
